# Supplementary material for: Long-Term Maintenance of Sinus Rhythm Is Associated with Favorable Echocardiographic Remodeling and Improved Clinical Outcomes after Transcatheter Aortic Valve Replacement
Source: J Clin Med. 2022 Feb 28;11(5):1330. doi: 10.3390/jcm11051330 (PMC8911407; doi:10.3390/jcm11051330)
Supplement: Supplementary file 1 [file jcm-11-01330-s001.zip]

Archive with 1 entries (1 files):
- jcm-1588205-supplementary.pdf
